# Supplementary material for: Using xPIRT to Record Pharmacy Interventions: An Observational, Cross-Sectional and Retrospective Study
Source: Healthcare (Basel). 2022 Dec 5;10(12):2450. doi: 10.3390/healthcare10122450 (PMC9778595; doi:10.3390/healthcare10122450)
Supplement: Supplementary file 1 [file healthcare-10-02450-s001.zip]

Archive with 1 entries (1 files):
- healthcare-2085183-supplementary.docx
